# Supplementary material for: Dental Diseases Increase Risk of Aortic Arch Calcification Independent of Renal Dysfunction in Older Adults: Shenzhen Community Cohort Study
Source: Metabolites. 2022 Dec 14;12(12):1258. doi: 10.3390/metabo12121258 (PMC9788133; doi:10.3390/metabo12121258)
Supplement: Supplementary file 1 [file metabolites-12-01258-s001.zip]

Archive with 1 entries (1 files):
- metabolites-1985941-supplementary.pdf
